# Supplementary material for: Nobiletin as a Neuroprotectant against NMDA Receptors: An In Silico Approach
Source: Pharmaceutics. 2022 May 25;14(6):1123. doi: 10.3390/pharmaceutics14061123 (PMC9229780; doi:10.3390/pharmaceutics14061123)
Supplement: Supplementary file 1 [file pharmaceutics-14-01123-s001.zip]

Archive with 1 entries (1 files):
- pharmaceutics-1679063-supplementary.pdf
